# Supplementary material for: m6A RNA methylation regulators were associated with the malignancy and prognosis of ovarian cancer
Source: Bioengineered. 2021 Jun 30;12(1):3159–76. doi: 10.1080/21655979.2021.1946305 (PMC8806923; doi:10.1080/21655979.2021.1946305)
Supplement: Supplemental Material [file KBIE_A_1946305_SM2523.zip]

Archive with 12 entries (11 files):
- supplementary/
- supplementary/Supporting Figure 1.tif
- supplementary/Supporting Figure 10.tif
- supplementary/Supporting Figure 11.tif
- supplementary/Supporting Figure 2.tif
- supplementary/Supporting Figure 3.tif
- supplementary/Supporting Figure 4.tif
- supplementary/Supporting Figure 5.tif
- supplementary/Supporting Figure 6.tif
- supplementary/Supporting Figure 7.tif
- supplementary/Supporting Figure 9.tif
- supplementary/Table S1.docx
